# Supplementary material for: Effect of Drought and Methyl Jasmonate Treatment on Primary and Secondary Isoprenoid Metabolites Derived from the MEP Pathway in the White Spruce Picea glauca
Source: Int J Mol Sci. 2022 Mar 30;23(7):3838. doi: 10.3390/ijms23073838 (PMC8998179; doi:10.3390/ijms23073838)
Supplement: Supplementary file 1 [file ijms-23-03838-s001.zip]

Archive with 1 entries (1 files):
- ijms-1629249-supplementary.pdf
